# Supplementary material for: Evaluation of high molecular weight DNA extraction methods for long-read sequencing of Shiga toxin-producing Escherichia coli
Source: PLoS One. 2022 Jul 13;17(7):e0270751. doi: 10.1371/journal.pone.0270751 (PMC9278759; doi:10.1371/journal.pone.0270751)
Supplement: S1 Table — (XLSX) [file pone.0270751.s001.xlsx]

## Sheet: Feuil1
Supplementary Table S1: Characteristics of the STEC strains used in this study
strain	Serotype	O-Group	H-type	stx presence	eae presence	Isolation source	Year	Location
1429	O76:H19	O76	H19	stx+	eae-	Dairy product	1995	France
2206	O79:H48	O79	H48	stx+	eae-	Dairy product	1995	France
06QMA126.1	O153/O178:H19	O153/O178	H19	stx+	eae-	Minced meat	2006	France
06QMA137.2	O113:H4	O113	H4	stx+	eae-	Minced meat	2006	France
06QMA140.2	O149:H1	O149	H1	stx+	eae-	Minced meat	2006	France
06QMA181.1a	O91:H14	O91	H14	stx+	eae-	Minced meat	2006	France
06QMA227.3	O116:H48	O116	H48	stx+	eae-	Minced meat	2006	France
07HMPA386	O46/O134:H38	O46/O134	H38	stx+	eae-	Minced meat	2007	France
07HMPA425	O91:H21	O91	H21	stx+	eae-	Minced meat	2007	France
07HMPA903	O113:H21	O113	H21	stx+	eae-	Minced meat	2007	France
07HMPA966	O91:H10	O91	H10	stx+	eae-	Minced meat	2007	France
09QMA299.3B	O175:H16	O175	H16	stx+	eae-	Dairy product	2009	France
09QMA303.1A	O8:H19	O8	H19	stx+	eae-	Dairy product	2009	France
09QMA311.2.3	O175:H16	O175	H16	stx+	eae-	Dairy product	2009	France
09QMA33.1	O2:H27	O2	H27	stx+	eae-	Dairy product	2009	France
09QMA47.1	O6:H10	O6	H10	stx+	eae-	Dairy product	2009	France
1890-4	O26:H11	O26	H11	stx+	eae+	Dairy product	2015	France
1895-O103	O103:H2	O103	H2	stx+	eae+	Dairy product	2017	France
1922-O111	O111:H8	O111	H8	stx+	eae+	Dairy product	2017	France
1922-O26	O26:H11	O26	H11	stx+	eae+	Dairy product	2017	France
2011-O26	O26:H11	O26	H11	stx+	eae+	Dairy product	2016	France
2014-O103	O103:H2	O103	H2	stx+	eae+	Dairy product	2017	France
2026-O145	O145:H28	O145	H28	stx+	eae+	Dairy product	2015	France
2039-O26	O26:H11	O26	H11	stx+	eae+	Dairy product	2016	France
2048-O145	O145:H28	O145	H28	stx+	eae+	Dairy product	2016	France
2149-O103	O103:H11	O103	H11	stx+	eae+	Dairy product	2016	France
2236-3b	O26:H11	O26	H11	stx+	eae+	Dairy product	2015	France
2918-O145	O145:H28	O145	H28	stx+	eae+	Dairy product	2016	France
3273-O103	O103:H2	O103	H2	stx+	eae+	Dairy product	2016	France
3313-O111	O111:H8	O111	H8	stx+	eae+	Dairy product	2016	France
3382-O103	O103:H2	O103	H2	stx+	eae+	Dairy product	2016	France
3383-O103	O103:H2	O103	H2	stx+	eae+	Dairy product	2016	France
3383-O26b	O26:H11	O26	H11	stx+	eae+	Dairy product	2016	France
3430-O103	O103:H2	O103	H2	stx+	eae+	Dairy product	2016	France
429-O26	O26:H11	O26	H11	stx+	eae+	Dairy product	2016	France
4712-O26	O26:H11	O26	H11	stx+	eae+	Dairy product	2014	France
4747-O26	O26:H11	O26	H11	stx+	eae+	Dairy product	2014	France
6423-O26	O26:H11	O26	H11	stx+	eae+	Dairy product	2015	France
97HMPL449	O3:H12	O3	H12	stx+	eae-	Dairy product	1997	France
97HMPL473	O3:H12	O3	H12	stx+	eae-	Dairy product	1997	France
97HMPL599	O6:H10	O6	H10	stx+	eae-	Dairy product	1997	France
97HMPL650	O110:H9	O110	H9	stx+	eae-	Dairy product	1997	France
97HMPL652	O110:H9	O110	H9	stx+	eae-	Dairy product	1997	France
97HMPL657	O136:H12	O136	H12	stx+	eae-	Dairy product	1997	France
97HMPL915	O112ac:H19	O112ac	H19	stx+	eae-	Dairy product	1997	France
98HMPL230	O6:H10	O6	H10	stx+	eae-	Dairy product	1998	France
98HMPL324	O174:H21	O174	H21	stx+	eae-	Dairy product	1998	France
98HMPL325	O17/O44/O77:H18	O17/O44/O77	H18	stx+	eae-	Dairy product	1998	France
98HMPL475	O110:H9	O110	H9	stx+	eae-	Dairy product	1998	France
98HMPL479	O91:H14	O91	H14	stx+	eae-	Dairy product	1998	France
98HMPL487	O136:H12	O136	H12	stx+	eae-	Dairy product	1998	France
Crl154393	O157:H7	O157	H7	stx+	eae+	Meat	2013	France
Crl154395	O157:H7	O157	H7	stx+	eae+	Meat	2013	France
Crl154397	O157:H7	O157	H7	stx+	eae+	Meat	2013	France
CrlO157	O157:H7	O157	H7	stx+	eae+	Meat	2012	France
E. coli 12-1	O157:H7	O157	H7	stx+	eae+	Minced meat	1997	France
EC14	O174:H21	O174	H21	stx+	eae-	Dairy product	1995	France
EC15	O174:H21	O174	H21	stx+	eae-	Dairy product	1996	France
ECA135	O22:H16	O22	H16	stx+	eae-	Minced meat	1997	France
ECA15	O79:H48	O79	H48	stx+	eae-	Dairy product	1995	France
ECA184	O113:H4	O113	H4	stx+	eae-	Minced meat	1997	France
ECA193	O8:H21	O8	H21	stx+	eae-	Minced meat	1997	France
ECA194	O179:H8	O179	H8	stx+	eae-	Minced meat	1997	France
ECA277	O6:H10	O6	H10	stx+	eae-	Minced meat	1997	France
ECA279	O174:H2	O174	H2	stx+	eae-	Minced meat	1997	France
ECA329	O91:H21	O91	H21	stx+	eae-	Minced meat	1997	France
ECA34	O5:H9	O5	H9	stx+	eae+	Dairy product	1996	France
ECA36	O5:H9	O5	H9	stx+	eae+	Dairy product	1996	France
ECA37	O5:H9	O5	H9	stx+	eae+	Dairy product	1996	France
ECA399	O174:H21	O174	H21	stx+	eae-	Minced meat	1997	France
ECA400	O6:H10	O6	H10	stx+	eae-	Minced meat	1997	France
ECA446	O22:H16	O22	H16	stx+	eae-	Minced meat	1997	France
ECA447	O22:H16	O22	H16	stx+	eae-	Minced meat	1997	France
ECA64	O17/O44/O77:H18	O17/O44/O77	H18	stx+	eae-	Dairy product	1995	France
ECA89	OgN-RKI2:H16	OgN-RKI2	H16	stx+	eae-	Dairy product	1996	France
ECA95	O91:H10	O91	H10	stx+	eae-	Dairy product	1996	France
ECA97	O113:H4	O113	H4	stx+	eae-	Dairy product	1996	France
HSVR03	O157:H7	O157	H7	stx+	eae+	Animal	NA	France
HSVR04	O157:H7	O157	H7	stx+	eae+	Animal	NA	France
NV34	O168:H8	O168	H8	stx+	eae-	Meat	NA	France
NV36	O75:H8	O75	H8	stx+	eae-	Meat	NA	France
Slk8430761	O177:H25	O177	H25	stx+	eae+	Dairy product	2014	France
Slk8430767	O177:H25	O177	H25	stx+	eae+	Dairy product	2014	France
