# Supplementary material for: Evaluation of high molecular weight DNA extraction methods for long-read sequencing of Shiga toxin-producing Escherichia coli
Source: PLoS One. 2022 Jul 13;17(7):e0270751. doi: 10.1371/journal.pone.0270751 (PMC9278759; doi:10.1371/journal.pone.0270751)
Supplement: S2 Table — (XLSX) [file pone.0270751.s002.xlsx]

## Sheet: 070521_all_samples_extraction
Supplementary Table S2: Extraction and sequencing data
Strain	Extraction	Method	Concentration (ng/µl)	vol_extr (µl)	yield (ng)	A260/A280	A260/A230	MinIon	Number of reads (MinION)	Total number of bases sequenced	avg length reads (bp)	med length reads (bp)	max length (bp)	N50 reads (bp)	avg read quality (Q)	median read quality (Q)
1429	HighPrepPCR	bead-based	43	60	2580	1.64	0.62	yes	96770	310978402	3213.58	924	115603	10334	12.4	12.8
1429	Lucigen	salting-out	108.6	60	6516	2.09	2.12	yes	305648	1228911051	4020.67	1660.5	92041	10171	11.8	12.2
2206	AMPureXP	bead-based	27.4	60	1644	1.54	0.41	no
2206	Lucigen	salting-out	104.2	60	6252	2.09	2.1	yes	128732	633536709	4921.36	1862	115005	14002	11.9	12.3
06QMA126-1	MagAttract	bead-based	8.66	100	866	2.15	2.05	no
06QMA126-1	Lucigen	salting-out	123.6	60	7416	2.09	1.94	yes	78151	615506109	7875.86	4078	129376	17384	11.4	11.7
06QMA137-2	MagAttract	bead-based	9.18	100	918	2.1	0.53	no
06QMA137-2	NEB	solid-phase	55.2	65	3588	1.71	1.14	no
06QMA140-2	MagAttract	bead-based	4.7	100	470	2.05	1.67	no
06QMA140-2	NEB	solid-phase	36.8	65	2392	1.7	0.98	no
06QMA140-2	Lucigen	salting-out	122.8	60	7368	2.05	1.73	yes	480357	715864124	1490.28	362	98494	7397	12	12.2
06QMA181-1a	HighPrepPCR	bead-based	31.4	60	1884	1.52	0.45	no
06QMA181-1a	Lucigen	salting-out	142	60	8520	2.12	2.18	yes	84095	923459762	10981.1	4286	166726	28527	11.5	11.9
06QMA227-3	MagAttract	bead-based	10.7	100	1070	2.13	1.16	no
06QMA227-3	Lucigen	salting-out	144.6	60	8676	2.02	1.82	yes	158924	901447986	5672.2	2710	119615	13538	12	12.4
07HMPA386	NucleoMag	bead-based	23.2	60	1392	1.56	0.55	no
07HMPA386	Lucigen	salting-out	111.2	60	6672	2.01	2.02	yes	56528	474988447	8402.71	4251	113996	18809	11.9	12.4
07HMPA425	MagAttract	bead-based	7.06	100	706	2.11	1.95	no
07HMPA903	MagAttract	bead-based	14.4	100	1440	2.07	1.76	no
07HMPA903	NEB	solid-phase	29.2	65	1898	1.61	0.94	no
07HMPA903	Lucigen	salting-out	133	60	7980	2.1	2.13	yes	106891	994123642	9300.35	4305	131950	22124	11.5	11.9
07HMPA966	AMPureXP	bead-based	81.8	60	4908	1.53	0.43	yes	838507	2832633409	3378.19	1598	100986	7440	12.5	12.9
07HMPA425	NEB	solid-phase	75.8	65	4927	1.74	1.41	no
09QMA299-3B	Lucigen	salting-out	148	60	8880	2.11	2.1	yes	67220	749892524	11155.8	5241	167736	25581	11.5	11.9
09QMA303-1A	Lucigen	salting-out	142.8	60	8568	2.08	1.84	yes	56198	529633151	9424.41	4868	126003	20236	11.3	11.7
09QMA311-2-3	Lucigen	salting-out	138	60	8280	2.11	1.99	yes	45053	485274499	10771.2	5329	125402	23479	11.5	11.9
09QMA33-1	Lucigen	salting-out	160.2	60	9612	2.11	2.13	yes	121430	847691816	6980.91	2636	209277	20366	11.4	11.8
09QMA47-1	Lucigen	salting-out	85.4	60	5124	2.14	2.25	yes	220172	863119837	3920.21	688	121059	17841	12.3	12.6
1890-4	Lucigen	salting-out	110	60	6600	1.89	1.93	yes	152603	1017756223	6669.3	1884	168323	22209	11.5	11.8
1895-O103	MagAttract	bead-based	11.7	100	1170	2.05	1.14	no
1895-O103	NEB	solid-phase	69.8	65	4537	1.76	1.57	no
1922-O111	MagAttract	bead-based	27	100	2700	2.04	1.45	no
1922-O111	NEB	solid-phase	57	65	3705	1.78	1.47	no
1922-O26	MagAttract	bead-based	18.3	100	1830	2.06	1.5	no
2011-O26	Lucigen	salting-out	154.8	60	9288	2.08	2.2	yes	161245	948649832	5883.28	2236	169967	17173	12	12.4
2014-O103	MagAttract	bead-based	8.16	100	816	2.12	1.31	no
2014-O103	NEB	solid-phase	42.6	65	2769	1.78	1.15	no
2026-O145	MagAttract	bead-based	14.6	100	1460	2.01	1.19	no
2026-O145	NEB	solid-phase	39	65	2535	1.76	0.8	no
2026-O145	Lucigen	salting-out	161.6	60	9696	2.09	1.92	yes	139245	1223393614	8785.91	3478	161521	23580	11.4	11.8
2039-O26	Lucigen	salting-out	80.8	60	4848	2.09	2.2	yes	238546	499374027	2093.41	468	110804	9087	12.3	12.5
2048-O145	Lucigen	salting-out	173.8	60	10428	2.07	2.14	yes	118745	867011811	7301.46	3190	161359	18920	12	12.4
2149-O103	Lucigen	salting-out	112	60	6720	2.08	2.12	yes	94545	419459086	4436.61	1526	139645	14099	12	12.3
2236-3b	Lucigen	salting-out	91.8	60	5508	1.65	1.12	yes	119292	469378613	3934.7	899	127187	16957	12.8	13.2
2918-O145	AMPureXP	bead-based	83	60	4980	1.82	0.51	yes	51732	181000798	3498.82	2010	73049	6716	12.8	13.2
3273-O103	Lucigen	salting-out	112.4	60	6744	1.99	2.13	yes	144423	749779639	5191.55	1314	187292	20998	12.7	13.1
3313-O111	AMPureXP	bead-based	160.6	60	9636	1.84	0.77	yes	714623	1645543530	2302.67	1427	72427	4229	12.8	13.2
3382-O103	Lucigen	salting-out	153.4	60	9204	1.9	1.91	yes	95341	512671724	5377.24	2469	123059	13920	12.8	13.2
3383-O103	AMPureXP	bead-based	172	60	10320	1.78	0.69	yes	989141	3017895846	3051.03	1743	78783	5882	12.7	13.2
3383-O26b	AMPureXP	bead-based	81.6	60	4896	1.38	0.73	yes	980382	3491846086	3561.72	2033	98812	6945	12.6	13
3403-O26F	MagAttract	bead-based	11.9	100	1190	2.13	0.87	no
3430-O103	AMPureXP	bead-based	174	60	10440	1.69	0.71	yes	268787	1100973361	4096.08	2149	112644	8683	12.8	13.2
429-O26	MagAttract	bead-based	13.9	100	1390	2.06	1.39	no
429-O26	Lucigen	salting-out	160.2	60	9612	2.08	1.96	yes	112353	463565120	4125.97	1342	120263	12758	12	12.4
4712-O26	MagAttract	bead-based	20.2	100	2020	2.06	1.39	no
4712-O26	Lucigen	salting-out	144.4	60	8664	2.12	2.16	yes	42624	143633946	3369.79	1022.5	78783	10610	12.1	12.4
4747-O26	MagAttract	bead-based	21.8	100	2180	2.11	1.63	no
4747-O26	Lucigen	salting-out	171.8	60	10308	2.08	2.06	yes	216150	532542105	2463.76	576	103945	12482	12.2	12.5
6423-O26	MagAttract	bead-based	13.2	100	1320	2.03	1.55	no
6423-O26	Lucigen	salting-out	144.8	60	8688	2.07	2.17	yes	193071	1055271710	5465.72	1543	109225	19317	12.3	12.7
97HMPL449	HighPrepPCR	bead-based	70.6	60	4236	1.55	0.52	yes	386573	1217148007	3148.56	1897	71514	5941	12.5	13
97HMPL473	NucleoMag	bead-based	55.8	60	3348	1.68	0.93	no
97HMPL473	Lucigen	salting-out	125.6	60	7536	2.1	2.13	yes	104184	561102640	5385.69	2189	133309	15334	12	12.4
97HMPL599	AMPureXP	bead-based	42.2	60	2532	1.91	0.3	no
97HMPL650	Lucigen	salting-out	133.6	60	8016	2.07	1.67	yes	45040	555086472	12324.3	5764	170475	28759	11.6	12
97HMPL650	AMPureXP	bead-based	33.2	60	1992	1.49	0.4	no
97HMPL652	AMPureXP	bead-based	36.2	60	2172	1.57	0.52	no
97HMPL652	HighPrepPCR	bead-based	58.6	60	3516	1.54	0.53	no
97HMPL652	Lucigen	salting-out	128.6	60	7716	2.09	2.14	yes	91138	843418906	9254.31	4236	143056	22595	12.3	12.7
97HMPL657	Lucigen	salting-out	166.6	60	9996	1.98	2.23	yes	74938	461195844	6154.37	2069	139322	21241	12.8	13.2
97HMPL915	HighPrepPCR	bead-based	91.8	60	5508	1.62	0.62	yes	922179	3682507401	3993.27	2206	108747	8149	12.4	12.9
98HMPL230	MagAttract	bead-based	25.8	100	2580	2.03	1.87	no
98HMPL230	NEB	solid-phase	54.6	65	3549	1.75	1.44	no
98HMPL324	AMPureXP	bead-based	66.6	60	3996	1.55	0.47	yes	1383291	4046984595	2925.62	1866	61960	5263	12.5	12.9
98HMPL324	Lucigen	salting-out	138.8	60	8328	2.07	2.11	no
98HMPL325	Lucigen	salting-out	128.8	60	7728	2.07	1.91	yes	153221	732110975	4778.14	1556	110984	14916	12.2	12.6
98HMPL475	Lucigen	salting-out	165	60	9900	2.08	1.75	no
98HMPL475	NucleoMag	bead-based	64.2	60	3852	1.52	0.54	yes	1992878	5286301999	2652.6	1611	98736	4854	12	12.4
98HMPL479	MagAttract	bead-based	16.8	100	1680	2.13	2.22	no
98HMPL479	NEB	solid-phase	26.4	65	1716	0.367	0.227	no
98HMPL479	Lucigen	salting-out	117	60	7020	2.11	2.15	yes	425558	520821986	1223.86	385	108364	8894	12.1	12.3
98HMPL487	Lucigen	salting-out	141.6	60	8496	1.99	2.24	yes	101016	737924718	7305.03	3130	155963	20281	12.9	13.3
Crl154393	Lucigen	salting-out	116.6	60	6996	2.13	2.1	yes	66260	469096471	7079.63	2478	123044	21282	12.3	12.7
Crl154395	Lucigen	salting-out	125.6	60	7536	2.14	2.16	yes	55082	437412689	7941.12	3267	114591	21865	12.3	12.7
Crl154397	Lucigen	salting-out	128	60	7680	2.11	2.04	yes	116289	969894715	8340.38	3857	132031	20389	11.4	11.8
CrlO157	MagAttract	bead-based	33.6	100	3360	2.03	1.9	no
CrlO157	Lucigen	salting-out	130	60	7800	2.13	2.16	yes	113320	1184233516	10450.4	5370.5	150809	22759	11.4	11.8
EC14	Lucigen	salting-out	73.4	60	4404	2.13	2.13	yes	86602	840834844	9709.19	5366	144017	20105	11.4	11.8
EC15	MagAttract	bead-based	24.8	100	2480	2.06	0.78	no
ECA135	NucleoMag	bead-based	30.2	60	1812	1.6	0.7	yes	76698	1057559132	13788.6	7349.5	169864	29351	11.6	12
ECA135	Lucigen	salting-out	170.2	60	10212	2.07	2.09	no
ECA15	AMPureXP	bead-based	52.6	60	3156	1.86	0.36	no
ECA184	AMPureXP	bead-based	35.6	60	2136	1.66	0.52	no
ECA184	Lucigen	salting-out	112.6	60	6756	2.09	1.58	no
ECA193	Lucigen	salting-out	137	60	8220	2.12	2.01	yes	92798	874901979	9428.03	4930	109899	20554	11.4	11.7
ECA194	NucleoMag	bead-based	50.8	60	3048	1.54	0.5	yes	67555	487742672	7219.93	3736	110851	15826	12.1	12.5
ECA194	Lucigen	salting-out	176.2	60	10572	2.07	2	no
ECA277	AMPureXP	bead-based	54	60	3240	1.87	0.36	no
ECA279	NucleoMag	bead-based	51.4	60	3084	1.58	0.64	yes	589260	819798170	1391.23	826	65601	2565	12.4	12.7
ECA279	Lucigen	salting-out	171.6	60	10296	1.96	1.8	no
ECA329	Lucigen	salting-out	167.4	60	10044	2	2.19	yes	186120	667342261	3585.55	768	135438	15119	12.6	13
ECA34	Lucigen	salting-out	157.8	60	9468	2.06	1.77	yes	101363	353045801	3482.98	2228	71468	6208	11.6	11.9
ECA36	AMPureXP	bead-based	27.4	60	1644	2.18	0.26	no
ECA36	Lucigen	salting-out	163.2	60	9792	2.09	2.19	no
ECA37	AMPureXP	bead-based	44.2	60	2652	2.02	0.29	no
ECA399	HighPrepPCR	bead-based	75.8	60	4548	1.66	0.49	yes	942863	1878505096	1992.34	1350	44295	3390	12.4	12.8
ECA399	Lucigen	salting-out	414	60	24840	2.1	2.16	no
ECA400	Lucigen	salting-out	115.2	60	6912	2.11	1.97	yes	72235	708644059	9810.26	4256	134420	24727	11.4	11.8
ECA446	AMPureXP	bead-based	68	60	4080	1.68	0.38	no
ECA447	AMPureXP	bead-based	65.8	60	3948	1.63	0.5	yes	88380	290382084	3285.61	1898	60760	6419	12.8	13.2
ECA64	AMPureXP	bead-based	48	60	2880	2.01	0.29	no
ECA89	Lucigen	salting-out	119.4	60	7164	1.94	1.95	yes	123143	730039316	5928.39	2138	141131	18224	12.6	13.1
ECA95	AMPureXP	bead-based	49.6	60	2976	1.94	0.34	no
ECA97	Lucigen	salting-out	150.8	60	9048	1.83	1.61	yes	87079	658009313	7556.46	3789	119782	17597	12.8	13.2
Ecoli12-1	Lucigen	salting-out	117.8	60	7068	2.04	2.05	yes	113060	1215997083	10755.3	5018	148700	25609	11.5	11.9
Ecoli12-1	HighPrepPCR	bead-based	11.5	60	690	1.76	0.44	no
HSVR03	AMPureXP	bead-based	73.6	60	4416	1.96	0.35	no
HSVR04	AMPureXP	bead-based	129.4	60	7764	1.8	0.61	yes	1570031	2727477107	1737.21	1151	81830	2981	12.8	13.2
NV34	AMPureXP	bead-based	182.4	60	10944	1.77	0.88	yes	558873	1803439545	3226.92	1824	73555	6450	12.8	13.2
NV36	AMPureXP	bead-based	144.8	60	8688	1.74	0.73	yes	619892	1950560001	3146.61	1682	74954	6484	12.8	13.3
Slk8430761	Lucigen	salting-out	408	60	24480	1.74	0.93	yes	98348	571619170	5812.21	1942	145115	20113	12.8	13.2
Slk8430767	Lucigen	salting-out	126.2	60	7572	2.2	2.51	yes	111484	508289193	4559.3	912	101103	17583	12.3	12.6
