# Supplementary material for: Evaluation of high molecular weight DNA extraction methods for long-read sequencing of Shiga toxin-producing Escherichia coli
Source: PLoS One. 2022 Jul 13;17(7):e0270751. doi: 10.1371/journal.pone.0270751 (PMC9278759; doi:10.1371/journal.pone.0270751)
Supplement: S3 Table — (XLSX) [file pone.0270751.s003.xlsx]

## Sheet: 200521_DIN-values
Supplementary Table S3: DIN values of extracted DNA
Sample Description	Extraction	Method	DIN	Conc. [ng/µl]
ECA184	AMPureXP	bead-based	7.9	16.8
HSVR03	AMPureXP	bead-based	9.2	62.1
ECA15	AMPureXP	bead-based	8.3	41.5
HSVR04	AMPureXP	bead-based	8.4	131
ECA446	AMPureXP	bead-based	8.7	49.7
ECA37	AMPureXP	bead-based	6.5	38.3
97HMPL650	AMPureXP	bead-based	8.8	75.2
HSVR03	AMPureXP	bead-based	9.4	90.0
HSVR04	AMPureXP	bead-based	7.6	159
NV36	AMPureXP	bead-based	9.2	189
Ecoli12-1	HighPrepPCR	bead-based	8.4	18.2
97HMPL652	HighPrepPCR	bead-based	8.7	34.3
97HMPL652	HighPrepPCR	bead-based	9.1	40.9
98HMPL479	Lucigen	salting-out	8.7	79.0
Slk8430767	Lucigen	salting-out	9.2	49.9
4747-O26	Lucigen	salting-out	9.1	103
06QMA140.2	Lucigen	salting-out	6.1	117
CrlO157	Lucigen	salting-out	9.5	111
Crl154397	Lucigen	salting-out	6.8	182
07HMPA386	Lucigen	salting-out	9.4	84.1
97HMPL652	Lucigen	salting-out	9.1	101
06QMA126-1	Lucigen	salting-out	9	84.6
Crl170010	Lucigen	salting-out	8.6	253
ECA34	Lucigen	salting-out	7.5	195
97HMPL473	Lucigen	salting-out	9.2	64.4
2026-O145	Lucigen	salting-out	9.4	126
09QMA299-3B	Lucigen	salting-out	9.4	71.1
ECA193	Lucigen	salting-out	9.2	85.2
2011-O26	Lucigen	salting-out	9.3	129
2206	Lucigen	salting-out	9.1	83.4
09QMA311-2-3	Lucigen	salting-out	9	58.4
EC14	Lucigen	salting-out	9.3	61.5
6423-O26	Lucigen	salting-out	9.3	105
4712-O26	Lucigen	salting-out	9.3	81.5
09QMA47-1	Lucigen	salting-out	9.3	62.3
2048-O145	Lucigen	salting-out	9.4	124
Crl154393	Lucigen	salting-out	7.1	188
09QMA303-1A	Lucigen	salting-out	8.5	133
06QMA181-1a	Lucigen	salting-out	9.3	105
98HMPL325	Lucigen	salting-out	9	94.4
09QMA33-1	Lucigen	salting-out	9.4	78.3
2149-O103	Lucigen	salting-out	9.1	100
06QMA227-3	Lucigen	salting-out	9.3	103
ECA36	Lucigen	salting-out	9.1	99.3
07HMPL903	Lucigen	salting-out	9.3	102
Crl154395	Lucigen	salting-out	8.1	150
ECA400	Lucigen	salting-out	9.1	71.9
2039-O26	Lucigen	salting-out	9	68.2
1890-4	Lucigen	salting-out	9.5	89.0
ECA135	Lucigen	salting-out	9.4	130
429-O26	Lucigen	salting-out	7.8	344
2048-O145	Lucigen	salting-out	9.4	133
06QMA140.2	Lucigen	salting-out	7.1	104
2149-O103	Lucigen	salting-out	9.4	50.2
ECA329	Lucigen	salting-out	9.5	103
98HMPL479	Lucigen	salting-out	9	44.9
ECA97	Lucigen	salting-out	7.8	251
06QMA140.2	Lucigen	salting-out	8.3	94.6
1429	Lucigen	salting-out	7.8	86.0
97HMPL657	Lucigen	salting-out	9.5	136
07HMPA386	Lucigen	salting-out	9.4	111
ECA279	Lucigen	salting-out	7.5	163
ECA399	Lucigen	salting-out	8.2	92.9
07QHMPA425	NEB	solid-phase	7.8	7.34
2014-O103	NEB	solid-phase	4.6	45.3
98HMPL230	NEB	solid-phase	6.2	36.7
06QMA137-2	NEB	solid-phase	5.7	51.8
1895-O103	NEB	solid-phase	6.2	46.5
1922-O111	NEB	solid-phase	5.6	54.6
2014-O103	NEB	solid-phase	6	45.9
98HMPL230	NEB	solid-phase	9	27.4
1895-O103	NEB	solid-phase	5.8	74.0
ECA279	NucleoMag	bead-based	8.3	49.2
ECA194	NucleoMag	bead-based	8.8	15.2
98HMPL475	NucleoMag	bead-based	8.8	50.3
ECA194	NucleoMag	bead-based	8.9	55.8
