# Supplementary material for: Evaluation of high molecular weight DNA extraction methods for long-read sequencing of Shiga toxin-producing Escherichia coli
Source: PLoS One. 2022 Jul 13;17(7):e0270751. doi: 10.1371/journal.pone.0270751 (PMC9278759; doi:10.1371/journal.pone.0270751)
Supplement: S4 Table — (XLSX) [file pone.0270751.s004.xlsx]

## Sheet: 221121_samples_assembly-data
Supplementary Table S4: Assembly metrics using Unicycler, Flye and Raven assemblers
Strain	Extraction	Method	contigs_Unicycler	contigs_Flye	contigs_Raven	Tot-size_Unicycler	Tot-size_Flye	Tot-size_Raven	N50_Unicycler	N50_Flye	N50_Raven
1429	HighPrepPCR	bead-based	3	2	3	5316065	5313838	5309594	5183674	5183053	2908038
1429	Lucigen	salting-out	3	3	3	5299190	5315589	5244595	5172161	5181288	5075446
2206	Lucigen	salting-out	16	19	10	5258581	5412664	5706369	1387201	2839700	1277026
06QMA126-1	Lucigen	salting-out	7	4	4	5368292	5341463	5158615	4589384	5080618	4976016
06QMA140-2	Lucigen	salting-out	10	3	4	5300421	5298022	5255949	4864012	5173726	4262796
06QMA181-1a	Lucigen	salting-out	13	3	3	5618742	5519688	5597789	5174383	5362065	5374824
06QMA227-3	Lucigen	salting-out	5	16	4	4987186	5083326	4916037	4797877	4777641	3888791
07HMPA386	Lucigen	salting-out	5	11	21	4943051	4971056	5917255	4790646	4766586	401933
07HMPA903	Lucigen	salting-out	6	3	2	5144288	5131597	5122310	4966076	4959823	4961893
07HMPA966	AMPureXP	bead-based	7	3	3	5346311	5327479	5281788	3697289	5141207	5097248
09QMA299-3B	Lucigen	salting-out	5	5	4	5088106	5087942	4983304	4812392	4856106	4762241
09QMA303-1A	Lucigen	salting-out	3	2	2	5132730	5152342	5042935	5022134	5047225	4939573
09QMA311-2-3	Lucigen	salting-out	4	1	1	5179346	5125678	5020901	5125959	5125678	5020901
09QMA33-1	Lucigen	salting-out	11	2	4	5535100	5375472	5427271	5226378	5220409	5110746
09QMA47-1	Lucigen	salting-out	7	4	4	5283406	5263656	5263050	4794423	4790496	4790077
1890-4	Lucigen	salting-out	17	6	2	5801088	5887815	5829037	4709082	5500789	5739072
2011-O26	Lucigen	salting-out	33	10	32	5891761	5902712	7320943	2948002	5667951	322719
2026-O145	Lucigen	salting-out	11	6	3	5509245	5583178	5578386	4447030	5369799	5430750
2039-O26	Lucigen	salting-out	21	13	3	5735378	5930957	5732234	3340315	5681263	5589107
2048-O145	Lucigen	salting-out	15	10	38	5526494	5628310	7750773	5203884	5399219	237374
2149-O103	Lucigen	salting-out	27	7	14	5844869	5777923	6227583	5519265	3373334	542644
2236-3b	Lucigen	salting-out	26	27	38	5637347	6042371	8073487	2994432	5011133	254150
2918-O145	AMPureXP	bead-based	28	34	7	5492229	5598778	5539497	1347297	604608	3527027
3273-O103	Lucigen	salting-out	12	41	61	5456742	5810251	9241699	20699	5372477	162403
3313-O111	AMPureXP	bead-based	19	19	14	5488508	5555855	5637866	1232028	1267318	817786
3382-O103	Lucigen	salting-out	5	44	32	5521049	5773306	6950652	3603274	4400729	323196
3383-O103	AMPureXP	bead-based	12	11	6	5494529	5570994	5628528	1911830	5467353	4118964
3383-O26b	AMPureXP	bead-based	26	6	3	5809307	5838831	5756736	5665855	5709619	5350097
3430-O103	AMPureXP	bead-based	27	5	10	5478542	5572533	5686421	785747	4753571	3589779
429-O26	Lucigen	salting-out	28	13	10	5659566	5806510	6087571	1082226	3816970	996688
4712-O26	Lucigen	salting-out	43	37	16	5835653	6002174	6198075	1314754	1724527	698143
4747-O26	Lucigen	salting-out	39	7	4	5664587	5711253	5799868	2049284	5604173	5033721
6423-O26	Lucigen	salting-out	55	11	5	5809241	6443050	6088353	807532	5805190	4974664
97HMPL449	HighPrepPCR	bead-based	6	12	5	5371299	5333485	5387046	5104752	1051420	2456210
97HMPL473	Lucigen	salting-out	6	16	19	5309043	5383604	6209629	5043017	4631599	577238
97HMPL650	Lucigen	salting-out	4	1	1	4862109	4845102	4742479	4701590	4845102	4742479
97HMPL652	Lucigen	salting-out	3	1	1	4864116	4846494	4787120	4850996	4846494	4787120
97HMPL657	Lucigen	salting-out	14	69	52	5391983	5709920	8125121	3027310	5162516	157953
97HMPL915	HighPrepPCR	bead-based	2	2	2	5247946	5250171	5241614	5142912	5145271	5137139
98HMPL324	AMPureXP	bead-based	16	7	3	5198346	5217819	5211647	3725380	4236091	5043386
98HMPL325	Lucigen	salting-out	6	7	3	5373540	5419819	5372240	5090743	5086446	5065455
98HMPL475	NucleoMag	bead-based	6	8	36	5010608	5015111	6187560	4847085	4843256	1508371
98HMPL479	Lucigen	salting-out	13	15	7	5831137	6062310	6021007	5558854	4918106	1644716
98HMPL487	Lucigen	salting-out	2	11	65	5430616	5508003	9321386	5174002	5157805	146807
Crl154393	Lucigen	salting-out	11	3	3	5744891	5802220	5775820	5126924	5661733	5269303
Crl154395	Lucigen	salting-out	17	2	3	5720557	5639164	5653007	4991949	5550208	5055538
Crl154397	Lucigen	salting-out	19	19	20	5749327	5874062	6860778	5423006	3349067	638011
CrlO157	Lucigen	salting-out	19	10	50	5624392	5635851	9148465	4232969	5225818	196581
EC14	Lucigen	salting-out	4	12	16	5082783	5155979	6087778	4945157	4913062	812587
ECA135	NucleoMag	bead-based	6	1	1	5289897	5322351	5225943	3898411	5322351	5225943
ECA193	Lucigen	salting-out	9	13	20	5596707	5680526	6752378	5158603	5325841	506207
ECA194	NucleoMag	bead-based	3	20	6	5094287	5300937	5146310	4913760	3053371	3301871
ECA279	NucleoMag	bead-based	7	12	10	5126030	5211679	5133571	2145451	3498001	870396
ECA329	Lucigen	salting-out	17	25	43	5185924	5372788	7759564	2690166	4907978	231582
ECA34	Lucigen	salting-out	34	9	4	5253352	5401629	5404979	620530	3765249	4628592
ECA399	HighPrepPCR	bead-based	5	4	9	5141946	5174439	5186966	3448145	3463325	709414
ECA400	Lucigen	salting-out	8	2	1	5006205	4997197	4868315	2727601	4993628	4868315
ECA447	AMPureXP	bead-based	5	5	2	5351044	5395694	5335272	5298558	4342442	3523592
ECA89	Lucigen	salting-out	6	52	61	5166655	5336292	8527680	3580816	4922938	140790
ECA97	Lucigen	salting-out	4	66	47	5262159	5520264	7937624	5257847	5109075	185263
Ecoli12-1	Lucigen	salting-out	10	4	2	5790269	5825728	5710431	4260485	5700269	5617282
HSVR04	AMPureXP	bead-based	50	24	42	5505146	5624546	6068105	1059499	1078804	318143
NV34	AMPureXP	bead-based	5	2	3	5269996	5279312	5311801	4249978	5165519	5181536
NV36	AMPureXP	bead-based	8	20	9	5575909	5647540	5740296	5306095	1091641	3984640
Slk8430761	Lucigen	salting-out	24	31	55	5421783	5661827	7905784	2947189	5235161	154514
Slk8430767	Lucigen	salting-out	12	3	3	5420630	5452937	5454267	5017089	5270246	5272874
