# Supplementary material for: Evaluation of high molecular weight DNA extraction methods for long-read sequencing of Shiga toxin-producing Escherichia coli
Source: PLoS One. 2022 Jul 13;17(7):e0270751. doi: 10.1371/journal.pone.0270751 (PMC9278759; doi:10.1371/journal.pone.0270751)
Supplement: S2 File — (ZIP) [file pone.0270751.s006.zip]

Archive with 3 entries (3 files):
- S1-Script.py
- S2-Script.py
- S3-Script.py
