# Supplementary material for: Evaluation of high molecular weight DNA extraction methods for long-read sequencing of Shiga toxin-producing Escherichia coli
Source: PLoS One. 2022 Jul 13;17(7):e0270751. doi: 10.1371/journal.pone.0270751 (PMC9278759; doi:10.1371/journal.pone.0270751)
Supplement: S2 File — (ZIP) [file pone.0270751.s006.zip › S1-Script.py]

#!/usr/bin/env python
#-*- coding: UTF-8 -*-
import sys
import pandas as pd


fastq_file = open("barcode24.fastq", 'r')
outfile = open("barcode_lengths.txt", 'w')
seq = ''
for line in fastq_file:
    line = line.rstrip('\n')
    if line.startswith('@'):
        if seq:
            outfile.write(name + '\t' + str(len(seq)) + '\n')
            seq = ""
        name = line 
    else:
        seq = line 
outfile.write(name + '\t' + str(len(seq)) + '\n')
fastq_file.close()
outfile.close()

print('\n' + '\t' + 'File: barcode_lengths.txt has been created...')

df = pd.read_csv("barcode_lengths.txt", sep='\s+', header=None, usecols=[7])
print("Number of reads: "+str(len(df)))
sum1 = df.sum()
mean1 = df.mean()
max1 = df.max()
min1 = df.min()
count1 = df.count()
median1 = df.median()

with open("stat-reads.txt","w+") as f:
    f.write("Number of reads: "+str(count1)+"\n")
    f.write("number of bases: "+str(sum1)+"\n")
    f.write("Average size of reads: "+str(mean1)+"\n")
    f.write("Median size of reads: "+str(median1)+"\n")
    f.write("Max length: "+str(max1)+"\n")
    f.write("Min length: "+str(min1)+"\n")
    
