# Supplementary material for: Evaluation of high molecular weight DNA extraction methods for long-read sequencing of Shiga toxin-producing Escherichia coli
Source: PLoS One. 2022 Jul 13;17(7):e0270751. doi: 10.1371/journal.pone.0270751 (PMC9278759; doi:10.1371/journal.pone.0270751)
Supplement: S2 File — (ZIP) [file pone.0270751.s006.zip › S2-Script.py]

import pandas as pd
df = pd.read_csv("barcode_lengths.txt", sep='\s+', header=None)
df.sort_values(by=[7], ascending=False, inplace=False).to_csv("sorted.barcode_lengths.txt", sep = '\t', header=None)

df2= pd.read_csv("sorted.barcode_lengths.txt", sep='\s+', header=None)
#df2.iloc[:, 8].to_csv("isolated-sorted-length.txt")
#works but need to remove header line and index column
#marche mais il faut enlever ligne entete et colonne index

#df2.iloc[:, 8].to_csv("isolated-sorted-length.txt", header=None, index=None)
#fonctionne nickel
#works fine

#test pour mettre contig en header
#test to put contig in header
df2.iloc[:, 8].to_csv("isolated-sorted-length.txt", index=None)

df3= pd.read_csv("isolated-sorted-length.txt")
df3.rename(columns={'8': 'CONTIG'}, inplace=False).to_csv("input-N50_calculator.txt", index=None)

print("It's done!")
    
