# Supplementary material for: Evaluation of high molecular weight DNA extraction methods for long-read sequencing of Shiga toxin-producing Escherichia coli
Source: PLoS One. 2022 Jul 13;17(7):e0270751. doi: 10.1371/journal.pone.0270751 (PMC9278759; doi:10.1371/journal.pone.0270751)
Supplement: S2 File — (ZIP) [file pone.0270751.s006.zip › S3-Script.py]

import pandas as pd

df = pd.read_csv("input-N50_calculator.txt")
#calculate N and N/2
N= df['CONTIG'].sum()
N2= int(N/2)


#créer nouveau dataframe avec somme cumulée
#create a new dataframe with cumulated sum
#df2 a pour la 2ème ligne la somme des 2 premières lignes de df, comme 3ème ligne la somme des 3 premières lignes de df
#df2 has for 2nd line the sum of the first 2 lines of df, for 3rd line the sum of the first 3 lines of df
#df2 = df.cumsum()


# create a new column 
df['cum_sum'] = df.cumsum()
  

#renvoyer index pour cumsum >=N/2
#list index for cumsum >=N/2
df.loc[df['cum_sum']>= N2]

print (str(N))
print (str(N2))
print (df.loc[df['cum_sum']>= N2])

#C'est pas top mais ça fait le job!
#ugly but works!
#high five me
